# Supplementary material for: Definition of Outcome-Based Prostate-Specific Antigen (PSA) Thresholds for Advanced Prostate Cancer Risk Prediction
Source: Cancers (Basel). 2021 Jul 6;13(14):3381. doi: 10.3390/cancers13143381 (PMC8305281; doi:10.3390/cancers13143381)
Supplement: Supplementary file 1 [file cancers-13-03381-s001.zip]

Archive with 1 entries (1 files):
- cancers-1227569-supplementary.pdf
